# Supplementary material for: Mn(II)-Tagged DOTA-Modified Sugar-Based Biopolymers as Gadolinium-Free Contrast Agents for Magnetic Resonance Imaging
Source: Pharmaceutics. 2026 Apr 27;18(5):530. doi: 10.3390/pharmaceutics18050530 (PMC13210614; doi:10.3390/pharmaceutics18050530)
Supplement: Supplementary file 1 [file pharmaceutics-18-00530-s001.zip]

Archive with 1 entries (1 files):
- pharmaceutics-4214538-supplementary.pdf
